# Supplementary material for: Oxidative Stress Biomarkers and Quality of Life Are Contributing Factors of Muscle Pain and Lean Body Mass in Patients with Fibromyalgia
Source: Biology (Basel). 2022 Jun 19;11(6):935. doi: 10.3390/biology11060935 (PMC9220414; doi:10.3390/biology11060935)
Supplement: Supplementary file 1 [file biology-11-00935-s001.zip]

Archive with 1 entries (1 files):
- biology-1734666-supplementary.xlsx
