# Supplementary material for: Oxidative Stress Biomarkers and Quality of Life Are Contributing Factors of Muscle Pain and Lean Body Mass in Patients with Fibromyalgia
Source: Biology (Basel). 2022 Jun 19;11(6):935. doi: 10.3390/biology11060935 (PMC9220414; doi:10.3390/biology11060935)
Supplement: Supplementary file 1 [file biology-11-00935-s001.zip › biology-1734666-supplementary.xlsx]

## Sheet: Planilha1
Age	BMI kg/m2	Lean Body Mass	Muscle Pain (Vas)	FIQ	FIQ1	FIQ2	FIQ3	FIQ4	5STS	5XSTS	BDI	IQSP	TBARS	CAT	SOD	FRAP
53	20.25	4.96	7	78.1	3.33	7.15	10	59	10	16.67	21	12	0.31	1.71	29.8	136
49.3	20.35	5.23	7	53.95	3.33	10	10	42	13	21.67	22	6	0.32	1.81	37.89	446
41.9	22.52	6.14	3	58	5.66	7.15	4.29	56	9	15	16	6	0.68	2.52	30.65	437.18
48.1	22.7	6.14	3	55.09	2	10	10	48	7	11.67	13	6	0.95	3.23	56.66	470.61
52	23.01	5.83	3	89.7	2	7.15	4.29	57	9	15	14	10	0.58	2.74	54.82	397.03
46.4	23.8	6.36	5	74.2	4	7.15	1.43	55	8	13.33	13	12	0.6	6.07	51.32	432.39
56.7	24.12	6.6	5	90.15	5	10	5.72	68	13	21.67	36	20	0.63	3.67	27.35	414.25
56.7	24.38	6.21	5	81.02	3.33	7.15	0	39	8	13.33	25	12	0.42	3.05	32.73	451.06
64.5	24.49	5.82	4	54	4	4.29	5.72	48	8	13.33	14	14	0.98	8.21	51.28	274
49	24.5	7.08	6	59.01	3.66	8.58	2.86	63	9	15	7	5	0.39	1.84	53.87	174
64.6	24.69	7.09	7	81.49	4.66	8.58	4.29	62	8	18.33	32	11	0.31	1.23	38.89	490
48.3	24.9	7.34	7	78.5	2.33	7.15	0	44	8	13.33	34	12	0.78	4.27	36.86	265.73
40.8	25.6	6.69	8	68.5	4.32	2.86	2.86	48	8	13.33	30	12	0.98	6.41	26.78	137
64.8	25.81	6.32	8	62	6	7.15	7.15	57	10	16.67	20	16	0.55	5.89	27.97	457.11
54.8	26.28	7.32	5	58	2.66	4.29	4.29	58	9	15	19	10	0.33	1.95	34.98	378.36
52.1	27.35	6.54	5	72.5	4.6	10	7.15	68	8	13.33	14	14	0.58	3.66	25	200.6
52.1	27.36	6.43	2	47.05	2.99	10	10	58	5	8.33	32	14	0.83	2.47	27.76	208.39
40.02	27.61	6.73	7	48.05	2.33	0	4.29	41	11	18.33	35	13	0.34	3.03	32.48	215.3
55	27.78	6.24	6	47.6	2.33	5.72	0	50	12	20	10	9	0.48	1.34	22.13	143.35
61.2	27.83	6.71	10	77.33	4.66	8.58	7.15	46	4	21.67	10	12	0.28	4.44	16.43	171.69
66.5	28.18	8.18	5	72.2	5.32	4.29	7.15	62	11	18.33	22	14	0.3	3.01	44.6	329.53
60.3	28.35	6.56	7	68.57	5.32	4.29	7.15	62	8	13.33	20	19	0.47	1.65	28.74	248
60.3	28.47	6.64	3	77.2	5.66	5.72	4.29	45	5	8.33	9	9	0.35	3.02	26.79	199.93
48	28.64	7.86	6	66.14	2.14	2.86	10	33	8	13.33	13	7	0.3	2.94	33.09	298.18
44.2	29.6	8.22	8	70	4	4.29	0	64	10	16.67	35	10	0.6	2.91	31.75	418.05
44.7	29.64	8.42	8	73.1	2.33	5.72	7.15	39	5	8.33	31	12	0.3	1.47	25	291.65
49.4	30.08	7.17	6	89.68	0.66	1.43	0	23	4	21.67	25	19	0.3	2.22	21.39	269.34
56	30.09	7.98	7	71.2	3.33	8.58	4.29	61	11	18.33	26	14	0.31	3.18	34.27	236.1
49.2	30.15	6.82	6	53.48	2.66	8.58	4.29	65	9	15	19	13	0.74	1.36	33.8	303.24
62.9	30.43	7.68	9	82.43	6.66	5.72	5.72	64	13	21.67	36	17	0.47	2.63	26.88	326.85
59.4	30.6	7.96	5	71.81	1.33	2.86	2.86	47	9	15	35	7	0.24	3.03	40.39	163.78
54.1	30.63	8.48	6	79.53	4.32	7.15	4.22	37	7	11.67	26	13	0.31	2.87	36.96	157.67
48.8	31.01	7.76	8	88.72	3	8.58	7.15	68	11	18.33	17	6	0.55	2.19	32.55	221.77
40.6	31.15	7.4	6	52.7	0.66	7.15	0	64	8	13.33	12	11	0.19	3.21	27.31	164.84
43.7	31.19	6.66	8	66.24	6.66	10	10	63	10	16.67	30	16	0.46	3.3	25.3	387.86
46.2	31.25	7.66	9	85.82	3.33	10	2.86	53	2	13.33	8	9	0.37	1.29	24.34	289.42
57.3	32.21	7.76	7	77.29	2.66	4.29	0	47	5	8.33	23	13	0.49	5.03	28.36	296.87
56.5	33.17	7.76	8	70.43	3.33	7.15	10	54	13	21.67	15	11	0.3	3.14	37.6	406.73
56	33.33	7.76	1	60	7	7.15	0	58	10	16.67	9	12	0.21	3.3	33.78	172.18
55.6	33.65	8.4	3	66.39	3.33	2.86	1.43	29	6	10	8	17	0.34	2.26	20.25	146.12
64.6	34.04	7.76	8	67.72	6	10	5.72	46	6	10	35	10	0.22	4.16	20.6	202.17
67.4	34.18	7.28	5	72.14	4	5.72	4.29	49	7	11.67	20	13	0.23	1.53	29.75	134.44
53.2	34.6	8.1	8	78.7	7	10	1.43	70	5	8.23	13	16	0.63	2.08	33.81	275.26
47.8	34.76	8.24	3	49.48	3.33	2.86	0	55	7	11.67	9	14	0.81	2.78	39.58	247.59
59.7	37.7	8.18	10	87	0.66	10	1.43	47	8	13.33	37	19	0.27	1.89	28.38	257.75
55.4	39.98	8.89	8	82.1	4.32	8.58	0	63	6	10	31	16	0.23	2.26	25.17	159.38
53.2	40.28	7.74	9	61.19	4	4.29	1.43	54	6	10	9	7	0.79	2.4	22.06	192.72
